# Supplementary material for: Conservation of Three-Dimensional Structure of Lepidoptera and Trichoptera L-Fibroins for 290 Million Years
Source: Molecules. 2022 Sep 13;27(18):5945. doi: 10.3390/molecules27185945 (PMC9504780; doi:10.3390/molecules27185945)
Supplement: Supplementary file 1 [file molecules-27-05945-s001.zip]

Archive with 1 entries (1 files):
- molecules-1882336-supplementary.pdf
